# Supplementary material for: Probing Spatiotemporal Effects of Intertrack Recombination with a New Implementation of Simultaneous Multiple Tracks in TRAX-CHEM
Source: Int J Mol Sci. 2025 Jan 10;26(2):571. doi: 10.3390/ijms26020571 (PMC11765274; doi:10.3390/ijms26020571)
Supplement: Supplementary file 1 [file ijms-26-00571-s001.zip]

Archive with 1 entries (1 files):
- ijms-3349417-supplementary.pdf
